# Supplementary material for: A Composite Fabric with Dual Functions for High-Performance Water Purification
Source: Materials (Basel). 2022 Aug 26;15(17):5917. doi: 10.3390/ma15175917 (PMC9457210; doi:10.3390/ma15175917)
Supplement: Supplementary file 1 [file materials-15-05917-s001.zip]

Archive with 1 entries (1 files):
- materials-1835474-supplementary.pdf
